# Supplementary material for: Synthesis, In Silico and In Vitro Characterization of Novel N,N-Substituted Pyrazolopyrimidine Acetamide Derivatives for the 18KDa Translocator Protein (TSPO)
Source: Pharmaceuticals (Basel). 2023 Apr 11;16(4):576. doi: 10.3390/ph16040576 (PMC10142799; doi:10.3390/ph16040576)
Supplement: Supplementary file 1 [file pharmaceuticals-16-00576-s001.zip]

Archive with 1 entries (1 files):
- pharmaceuticals-2225577-supplementary-update.pdf
